# Supplementary material for: Differences in Driving Intention Transitions Caused by Driver’s Emotion Evolutions
Source: Int J Environ Res Public Health. 2020 Sep 23;17(19):6962. doi: 10.3390/ijerph17196962 (PMC7578958; doi:10.3390/ijerph17196962)
Supplement: Supplementary file 1 [file ijerph-17-06962-s001.zip]

Archive with 6 entries (5 files):
- Supplementary Materials/
- Supplementary Materials/Supplementary Material 1.docx
- Supplementary Materials/Supplementary Material 2.docx
- Supplementary Materials/Supplementary Material 3.docx
- Supplementary Materials/Supplementary Material 4.docx
- Supplementary Materials/Supplementary Material 5.docx
